# Supplementary material for: Molecular and Serological Surveillance for Mycobacterium leprae and Mycobacterium lepromatosis in Wild Red Squirrels (Sciurus vulgaris) from Scotland and Northern England
Source: Animals (Basel). 2024 Jul 7;14(13):2005. doi: 10.3390/ani14132005 (PMC11240566; doi:10.3390/ani14132005)
Supplement: Supplementary file 1 [file animals-14-02005-s001.zip]

Archive with 1 entries (1 files):
- animals-3067122-supplementary.pdf
